# Supplementary material for: Genetic analysis of basal stalk rot resistance introgressed from wild Helianthus petiolaris into cultivated sunflower (Helianthus annuus L.) using an advanced backcross population
Source: Front Plant Sci. 2023 Oct 18;14:1278048. doi: 10.3389/fpls.2023.1278048 (PMC10619160; doi:10.3389/fpls.2023.1278048)
Supplement: Supplementary file 2 [file Table_2.xlsx]

## Sheet: Table S2
Supplementary Table S2. Flanking sequences (400 bp) for significant SNP markers associated with Sclerotinia BSR resistance QTLs identified in the HA 89/H. petiolaris advanced backcross sunflower population.
QTL	Marker	LG	Alleles	Resistance allele	Resistance source	400bp region	Sequence
Qbsr-1.5	C1_141837870	1	C/A	A	H. petiolaris	>HanXRQChr01:141837670..141838070	TCATGATGAATCTTGGATACATGATATACCTGTCACCTTTAGCCTGGCAGTTCTCTTTCAAATACTCAAAAATTACTTGAGAAATGTTGTAACGTCTGTTCAGTACCAAACTAGTGACTATGTTCATGATGTAATCTGATACTTCATCATAAGCTCCTTTCCGGTGTGACAACGAATGTACCATACAATGCATCAAAAAT[C/A]TGTAAGCCTTTGAGAAACTTGTTTCAGTCATCTTTCCATTTATATGACCAGTAAATCCCATTCTGCACCACATTCCTTTTGCAAGACGTTCAGACATAATAGTTGGATCGTCGTCAGAATCTTTCAAGTCTAGAACTCGTCTAAGGTCTCCAACTCCAAACTTAAACTCCACATCTATGTCTTTTCCCTTCTGG…
	C1_142468436		T/A	A		>HanXRQChr01:142468236..142468636	CTTTCCACTAGTCATTAGCCAATGAGATAACAAGACAAACCATGATATATTGATATGGATCCATTGATGGGATGGGATGATGTACCTATGATTTTCTTCACCGAAGTAACAATCTTTCAAGTGTTCGCATGTTTATAAAGAGCGAACGTTTTGTTAGTAAGACCAATTTTTTTTGTCGGATTGAGTCAGGTGATAAGTAT[T/A]TTTTGGGATTTTGAGTTTTAATCTAGTGTAAATGGATTTCTTTTTACAAAAATCCAAGAAAAGTTATGCATTTCAAACTACAGACATAATATATACTATGTATAAAAATGGAAGCACTAAAACCTTTGTCGGTAACGTAAGAAAAGAAGAATAGTAGTCTATGAGCAACGTAACTTTCAAGATACATATTTAGA…
Qbsr-1.6	C1_149054858	1	G/A	A	H. petiolaris	>HanXRQChr01:149054658..149055058	TTACTACTCGACATAATGCAAAGTTAATTTGGGTTGTTTGCATATATAAAGCAGGACAAACGGGTTATGTTAACATATTTCCACAAAAGTGACCCATACATACAGACCTAGATGACTATGTGACCTCAGGTTGGTGATAGTAGGTGTAAAAAGAATCAGCAGCTAGAATCTTATGTAATGTCAGGCTAGTTAAAGAATCA[G/A]CATCTAGAATCTTATGTAATGCATTTTGGACCATCAAATATCAACATACTCTTTGCTATGAAAAATTTTTGACCATCTAATATCATAAAATCGAAAGAAATTATTATAAAATCGAGAGATTGCCTATGAAAAACAAACTGATTTGAATCTAAACAGCACGAATTCGTAAGCGATTAATTAAAAATGAAACAATT…
	C1_149054548		T/A	A		>HanXRQChr01:149054348..149054748	AACTGTCCATCCTCACGACCAGACTTTTCACCATGTTCACTCCATGTTTCATAGCGAAGCATGAAACCTTCCTTGTACAGGTGTTTTTGAACAGTGGCTCTATCTTTGTAGTTTATATTTTGGCATTTATAAGAAGGACATTTTATGTAATGTCTTGTCTCACCATGCATATTCACCCTCGTGTCAACAACCGCTTCTTT[T/A]GAAAATGCGAAGTCCAAAAACATATCCACATTGTCACAGTATTCAGAACTAAGAAATCCTTTACTATCGGTCTTTTCATACATCCATCCCCGATTGGTATACTACGCCATTACTACTCGACATAATGCAAAGTTAATTTGGGTTGTTTGCATATATAAAGCAGGACAAACGGGTTATGTTAACATATTTCCACA…
Qbsr-3.1	C3_9558059	3	T/C	T	HA 89	>HanXRQChr03:9557859..9558259	CTGTAAACATGCTGCAGGTTTCTGGTGCTCAGTTTTGACTTGTAATCACATTAGACACTTGTCCACACAATTGGTTATGGACTCTTTCATTCATGGCCACCAATACTCACTTCGAATATTTCTATATATTTTTATACTGACAGGATGCATGGTATATCTGGATTTGTGCGATTCGTCCATAACTCTATCTCTTAGTCCAC[T/C]AATAATATGTACCCAAAATTCTATTGTTGTATCTTAGTATTTAATCTATTCCAAGAGGTTCACTCTTACTTTATCTTTGATGCACGTATTCTTAGGGATTTGATTGGTTCTTTGCGATCAAGAGTATCCTTAACCATGTTCGTTTTCCCTGGATGGTAGCGAATTTCACAATCATAATCATTCAACAGTTTTAT…
	C3_8189204		T/A	T		>HanXRQChr03:8189004..8189404	TTACCCATTCCAATGCATTTTCCTGTGTGATTGTTGTGCTTCCTTGAGCCATGCTTACAATTGTTTTAGCTGATTTACGGTTTCCTTCTTGTCTATTCAGACCAAAACGTTGCGATTGTGGTCCCACTGGGCAAATATACAAAATCATAAATTTTAAATAAAGACCAGTTAACCTTGCAGCCCTCGTTTTTCCAAATTTT[T/A]TAAACATACAATAAGCAAGTTGTTATACTAATACCATATTACATCTGAATTATGCATTTTGTAAATAAATATATAACATGCATACACATTTAACTCTAGGCTGCCGCCTGTTAAATTTCATAGATTTTTGTTGGATCGGTGTATTGAGTTCTTGTATCTCTCAGTTTATTTATCAATTTAATATATCTTTTGAC…
Qbsr-3.2	C3_9948709	3	T/C	C	H. petiolaris	>HanXRQChr03:9948509..9948909	CTATTAAAGTTGTATATATTATTTTTAATGATAAATAATAACTTATTCTTAGAGTTGACATTTAATTTATATACAACTTTTAGGATCTGTGCCTTGGGACAGGACCGTCAAACCATATAAAAAATAACGTAAATGCACTGAACCACGCATGCGTGTTGCAACGTATTAAGTCATAAAATTTAGAAGCATAAACCGTATGA[T/C]AAGAAAACAAAGAGATTGCATAGATAAATTTATCCGATGAACACAATTTGTTGCTTCCTCTTAATGCATACCTTATCTCATTGGTTGGCAAAGTACTAAATGATTCTCAGTCATGTATAAAATCGACTCTTAGGGTATACGGGGCACTCTCGGTGACCCCATGCGGTGAGCGAAGTCCCCACTCGGGAACACCG…
	C3_10932604		G/A	A		>HanXRQChr03:10932404..10932804	TGTTTAGATAATGACATGTTGAGTAAGTAGTCAAAACGGGTAATTTTTTAGTATGAGTTGGGCTAACCAACAAACACATTCCCATCTTTTCGGTTTTGAATTTATAAGTAACTACTGTGCTAAATATGCGTAAAAACTATTTCATCTCTTATAAAATGAATAACATGGTTTTATGCATTTTGGGCCACTTTTAACCATTT[G/A]ACCTGTTCTCAGTTTTTAAAATAAAATCACCCATTTAACGCGTTAGATGAAATGTAAAGCCTGAAATAACTCTTTACCGATAAAATAGGTCGAAATTGCAACCTCAACTTGCACTAAAAGTTCATCTATGATGTGCCTTGTAGGAACGCAAATTGTGAATATGGACCCCCTTAACACTTTGTCCATCTTTTAGA…
Qbsr-4.3	C4_68555521	4	C/T	T	H. petiolaris	>HanXRQChr04:68555321..68555721	GCTTAGTTAATTTGCTTAAAGTCAAACCGTCGTAATTAAGGTTTGACTTCGAGATTAGTCAATAATTGTCCAGTCAAATCGCGAATTAAAAATAACTATGAGTTGGTAATTATGTGGGTAATAAACCCTTAAAAGGGTACCCTCTGATTCCCACTCTAACTAGGTTAATTGTCGGGTCAAAGCTAATCTTAAAAAGTCAA[C/T]AGAAAACTTATTTTCAAATTAATGCATAATTAGCAATGTAGAAGCCATGCAACCTATTTTATCACTAATATAACTTGGTAATTAATGTAAGAACATGTCTAAACATGTTCAACCCGATAATTTTCAGCTTAACCTCGATTCGGAGCCGAAAGTCGCAAAAGTAGACTTTTGCTTTGATTTTCAGTTCTGACCCA…
	C4_53509559		A/T	T		>HanXRQChr04:53509359..53509759	GAAATCATGACGAAACCAAGGGGTTTCGTCGAAGGGATTCACGACGAAACATGTATGTTTCGTCAAGTTACTTAACTACACACTGAACTCAGTTAAGTCTGTTAAGGGTTAACTGGGTTAGTTAGCTGTTGCTAAATGATGAGTATGACTTGCATGAACTTGTATAACTGATAAAATGTTATGCGTTACTTGTTACTTGC[A/T]TGTACGTGATGATCTTGCCTGTTAGTCAAACATGTGAATGTCAACTGATTATGTGTACATGCATACTATAGGCTTTGATGAATTGTTTGTGTGAGTAATTTTAGCATACCGAGCAAACCGAGGTGAGTTCACACTTTCTACAAGGCATGGGATTCCCAAGGGTGGGGAATGGGTAAATAAACTAAACGGTAATC…
Qbsr-4.4	C4_41522476	4	T/C	C	H. petiolaris	>HanXRQChr04:41522276..41522676	GGCCATTCACAACAGATTGGGGTTGATTGCGGGGAGACGTTTAGCCTGGTCGTTAAACCGGCAACAATTCGGACCATTCTCTCCCTTGCACTATCTAACTCATCGCTGATACATCAACTGGACGTTAAAAATGCATTTCTTCATGGCCATCTTGATGAAACAGTTTTCATGCACCAACCCATTGGTTTTAGAGATACAAA[T/C]TATCCACATCATGTGTGCCTCCTTAAAAAGTCTCTATAAGGGCTTAAGCAAGCACCAAGGGCGTGGTACCACCGCTTTACCGAGTATGTATCTAAAATTGGGTTTCGACAAAGTAAATGCGATCATTCATTATTCATTTTTAAAGAAGGCAATCACATAGCATTTATCTTACTATATGTGGATGACATTCTGTT…
	C4_31291162		C/G	G		>HanXRQChr04:31290962..31291362	TAGAAATAACAAACCCTAGAAACAATCAGGTTAAAATACAGATTAAAAATGGTAAAAACAACCTAAAAACCTGATTCCGCTCGAAACAGTTATTCGGTAAAATTCTGATTTCGCTCGAAAATTCACTGGGTCATTAGGAGCGAAACCTCTGATTTCGCTCGAAAATGCATAACTGTCTGATTCCGCTCGTAAGACATATC[C/G]TAATTCCGCTCGAAATCAGATATATTCTGATTTCGCTCGAATGTATTAAGTTGATTTCGCTCGAGAGTTGATTTCGCTCGAAAGCTGATTTCGCTCGAAATCACTGTTTTTCAAAATTTTGAAAATTTGCTAAGTGTTTGCTGATTTTTCAGGTACGTTCAAGATGGATGATATTTTCATGAACCCGTTTAGCG…
Qbsr-5.3	C5_14302963	5	G/A	A	H. petiolaris	>HanXRQChr05:14302763..14303163	GTACGTACACCTGAGTGCCACAAATGTTTAAGTTCATCCACTAACGGTCTAAGGTAAATATCCATGTCCTTCCCAGGTGATTTAGGGCCAGGAATCAACAAAGTCAACATGAATGTGGACTCCCGCATGCATAGCCATGGAGGCAAATTGTATGTGGTGAGTATAACCGGCCATGTGCTATGAGTCGAGGGTCCGTTACC[G/A]TTAAACGGATTAAAACCGTCAGCTGCAAGCCCCAAGCGAACATTTCGTGGCTCCATCGCGAAGTTTGGGAACTTCCTATCAAAGTCTTGCCATGAAGATCCATCAACTGGATGCCGCATGGTCCCATCTTCTGAACGTCCCGTACTATGCCATATCATATCTTTTGCCGTGTGTCTTGAACAATACAAACGACG…
	C5_13859353		A/C	C		>HanXRQChr05:13859153..13859553	GAAACAATGTGATTACCTATTTTCCTGAATCATTCATGCAATCATACAAATTCCAAATTAAGACCGGTTTTAGAATATACAACCAAACTGAAGCATAACCCCTAACCTCATGATAAATCGATACAACCAGAACAACATAACCGCATCAGGCTAAAATTCTACCGGATCAAAACGTAATGCATTAACAAAACAAAAACCAA[A/C]ACCTAAATTATAACGATCAGAAGCTAAATTCACAAAAACTGGCGCATAATAATCATCCATACAATGCAATTAACACGAAACAGATCAGAAACATAAACAGAAACATTCAGACAATCATATAAATTTCAAATTAAGATCAGTTTTAGAATCTACAACCTAATTGAAGCATAAACCCTAACATCATGATAAAACGA…
Qbsr-5.4	C5_210306872	5	G/A	A	HA 89	>HanXRQChr05:210306672..210307072	TTCAAAGTGTTGTATATGAGCGTATAAGAGATGAGACCGGTATAAATTGTGTTTGATTGTAGTTGTTGTATTCCATCTTGTTTATGAATGTTTCTATGATGAAATCCGGTTTCCTACCTTCCAATGACTCTCAGCTCCACCAAATTTATGGACATGCATTTGATATAGGAACAACTAGAATAAAACGACTTAAGCATATA[G/A]GCGACTAATATAAAACAAACTGAAATAAGGTAGAGAATTGATTGTTAAGGATTTCCAAAAGTAACAATATGCCCCTTATGTTGTCTCCATTACTAACTTTACTTTGAGATTTATATATTTGACAAGTCTCCAAACATTTTTCCATGATTGGAATCCACTAGTCTAGTTTGAGATCACTTGGTTGCTTGGTGACC…
	C5_211763161		C/T	C		>HanXRQChr05:211762961..211763361	ATGAAACATATTATCCGGCGTAACAAGGGTAACTGGATTACAGATACGGGTGTGAATCTTCTTACGTGCAACAAGACTATCCGGGTGGATACGGAGGATACGGTGGTGAGCCTCCATTCACCGCATCGTATGGTAATGAGCATTTCACTAACCTGATAAATCCTTACGAAAGTTACAATGCATCATATTCTTTGTACGCT[C/T]AACAAGACTATCCGGACGACGGAAGACATGGTGGTGAGTATCCAAATACACCACCATGTGATGACGAGGAACCCCCACATATATCAAATTTATTTAGTTACGTGAGACAGTGATATATCTATGTTTTTTTAGTTAAATGTTGTATATTGAAATTTTAAAATATAATATAAAAGAATTAAACTAGTTTAATAAAT…
Qbsr-6.4	C6_24249224	6	G/A	G	HA 89	>HanXRQChr06:24249024..24249424	GTATTTCCAACTATGAGTTATAATCATTATCTACATACATTTCATACGCGGTATCCCTATTTGTACGCGTTATTATTTTATGCCCGATATCATCTTTTTCTGTTGCTGCAATTTCCAGGAACCCACCAAGACAAAGCATCCGCAACTTCATTATGAATCAAAGATATATATGCTTCTTCAGGGAGGAAGTGAGTATCCTA[G/A]TCTAGGTTTCTGTTAAACATGCATTTTTGTGTAGATTAATAATTTTTAATACCCTAATACATGGCTGTATTCAGTTAGATCTTTAAACTCTCTTTGCTACTGAAGACTAAAGTATGTCGTAATGGTTAATTCAGTATACTTCCTCATTCCTGAAAACAAGTGGGGCATTAATAACTTTGTATATTTAATGTATT…
	C6_20453198		G/C	G		>HanXRQChr06:20452998..20453398	CCTTGCGTAATGAAGCGTGAAAGGGCTTCAAATGGGCGTGAAATGTCCTCCACACCTCCCCGAGGCATGAAATGGGGGTAGCGTTACGTACATAGACAACACCCCTTGTACACACACTCCAACCCTCTCTTTCTATGTCTGTCTTTATACGTGGACGTGAAACCTTTACACTTTTTTCCCCTCATAATGCATGTGATGAC[G/C]TGGCGTTTACATGACATAAAACGCCCTTTAAGAGTGTGTGAACTATCACGATTGATGTAAAAATTAAACTGAAATTAAAAGAAATAAGTGAATGGTTTTACACACTTTCCTTTAAAAAAATGGGTGAATGGTTCCACACACCTTCCCTTTTATAATGTATATAATAATATAATATCCTAAATAAGAAAGATTTG…
Qbsr-8.4	C8_53905152	8	A/G	G	H. petiolaris	>HanXRQChr08:53904952..53905352	TACCACTACAAATACAAATATTGGGTTAAGGTCAAATGTCCTAATTACAACGTACATATATATTAACATCCTTTGTACAAAGTTTCAATCAACTTTATGTTGCCATTAAATTTAGTAGCAGACAAAATTTCATTTTTTCATACCAAAACTAGTTTAAATTTCTGTAAAAAAAGTACTCTAACTTATTAAAACTGCCGTAT[A/G]GTTTCATCCAACTATGCATCTTATGTCATATAAATTGATTTTCTAACAATTATTATCTATCAAAGTCAACATACCACTTCTAATAATTTTCAAATTATATATATATATATATATATATTATATATTCGCTTTCTATGTAGGCAAACGAAATAGTCCGGCCGGTATCACCTAACACCGAACCCGTAAAAGTGTTT…
	C8_69977196		A/T	A		>HanXRQChr08:69976996..69977396	ACTATTAAGATTCTGAGTACGTACAGAACGCCTAAGACTCGAACATGGTCTCCAACCGTTGCCGAAAAACAAACAGTCAAGATTTGGTTTTCAAACATACGCTAAAGTGGTGTGTTATACACGGTACACAAAACAGTCACATACAGTACACAAAACTCTGAGAGTTTAGGAAACATGCATTTAAGACCTTAGGAAACTCA[A/T]GTTGAAGTTCATTAAAGGCCATCACGTAGGAACCACGTTTATTAACTCGGGAAAACGCCATTATTGTGTCATCTATGCTATTTTTAACCGAGCAGGTAACGTACGCAAAACAAAGCACGGGCGTGCAAGATTTCACGAAACTCAATCTACATGTCGACAGAGGTTGAAGTACGTCACATACGATTTTCGAGTAA…
Qbsr-8.5	C8_117061683	8	G/C	C	H. petiolaris	>HanXRQChr08:117061483..117061883	TATATTAAACTTAATAAACCAATTTAAAAATAAATATTCAACCTGTGTAATACACAGGTCCCTAATCTAGTACATCTATATAAAACACTTATGGATGACATGTAATTTCAGTTTAATTTTAAGATACTTGAAGACAATGTTGTTCTATTTGATATATGTATTCATACATATACAACTCGTCATTTACAATTTTATCTCTG[G/C]TTCCTTTATAAATGCATTAAAAACGTAATGCATAATACATTTACAATGGACACCTTAAAAGTTAAAATTTATTATAAGAACCACTAATGTTTCTAAAAAGTTATAAAATTGCTAAATACTTTGTAAGAAAGGTGTTCTATTTGTCGTTTCACAATAAATAATTTTAAAAACGATAACCATACAAAACTGTGTTA…
	C8_114686800		G/T	G		>HanXRQChr08:114686600..114687000	ATTAAGGGCCTTACATGGTGATTTCAAGCTCATAAGAAGGTTTGGAGGTGATTTCGAGTAGATTCAAGCAAGAACAAGACCCTAAATCATCACCTTTATCAAAAACCCACTACAAATCTTGAAGGTATAAAATATTTTATTTAAATATTGTTTTTGATTCATAGTAACAAAGAAGATAATGAAAGTTTCTCTTGCTTCTT[G/T]AATTTAAACATAAACTTGAAAATTTCAAACAAATGAGTTTTAAATAGAATAAAAATGAGTGTATGCATGTATGTATACATGGCCGAGAATGATGTGTGTGCATGTGTATATTGTATTTTGAATTTTTGATGAAAGATTTCTTGATTATTGATTTCTTGAAAAATAGGATGATTAAAGTAAGTGTTAGTTGTTAA…
Qbsr-9.5	C9_189181326	9	A/T	T	H. petiolaris	>HanXRQChr09:189181126..189181526	CAAGTTAGATAAGTGCATACCACACACTGATCATTCTGGTTAGTGAGGAAAGTTCTAATAGTCTTTCCTTTAGTAATCAGATAGTTATATATCAATGATACAGGATGGTGTATGATTAAAACAATCAGTATCTATATGTAGACAGTATAAAAAAAACTCCAATTATACGTTGGACCACCCTATTTTGAAAAAGAAGCTTA[A/T]TGCTATAATGAAAACCACATATAGCTAACTTCACCAGTCAATTCTAAGGTATACATATGCATGCTTGATCATCCACACTCAAAAAATACATAATGCAAAAAGATGCATACCTACACATCTAGAGAAAAGAAATTCTGTTTGAATTGAACACTATTTTGGCTTAGTACATTCATTTCTTATTAGTGTCATGTGTG…
	C9_189017831		G/A	A		>HanXRQChr09:189017631..189018031	AGTCAAACCAAGTCGTTACACACTTCGAACTTTCTAACAAAGCCAATTGTTTCTTATTTGTAATCGTAGTACTGTTGCAAACTATCCGTTGCACTTGCTATAGTGCCGATAAAAGAACTGAAGTCAGTTAACGGGAACAAACTTAAACAATTTGTTTCCTAACTCACAATAAAACTACAAGTACAATGTTTCAACCGGCC[G/A]TTCTCATGTACATCATTGTTCTTTATGCATTTTTGCAACAAAACTTCAAAATCTATAGTTAGAAAACTCCTTCACTACATCTTACCATCAAATTCCTTTTCTTCTATTTTCATATTTATAGTATTGCTATTTGTTAATGCTTTCTTATGTAGCAACAAAAAGTTAACTAAATTCACAGTTGAATCCAAGCTTCT…
Qbsr-15.1	C15_167594058	15	A/C	C	H. petiolaris	>HanXRQChr15:167593858..167594258	GTTCCCTAGAAAGATACCATCATTTACCATGAAATGACACTTCTCCCAATTTAGCATCAAGTCGGTCTTTGTACAACGTTCCAACATTCATTGAAGATTCTTCAAACCACGTCGAACGAATCTTCGGAGACAGAGAATTCATCCATGAAAACTTCCATGGAATCTTCAATCATGTCATAAAATATTGTTTTCATGAACCT[A/C]TAGAAAGTGGTGAGTTCATTGCACAACCTAAACAACATGCATTGATATGTAAATGTGCCAAAGGGACATGTGAATGTCATCTTTTCCCCGTCCTTGGGAAAGATAGGGATTTGAAAGTATTTCAAAAATCCATCAAGGGAACAATAAAATTGTTTTCGCAATAACCACTCTAACATTTGGTCAATGAATGGGAG…
	C15_114250240		A/G	G		>HanXRQChr15:114250040..114250440	CATATGGATTTGTTGATGCATCGTTTAAGACCTAGCATTACAAATGGAAAAATGGAAACACTCAAGAGCACCAAACCGGCGTAGCCTCTTAAAAAAGACCTGCATTGCATCCAAATGCCTCCTTATACCTGTGAGCTTCATCGACTATCACATACCTGGTTCATAAGTGATAAGTTTAGTATTAGGCCATATTTAGAAAA[A/G]GGGAAAAAAATGAGAAAGTTCTAGCCAGTCTGTATAAAGACATTATTTGTAAAATTGTATAACACCAGCATGCATGCATTAGAATAACCACATACCCTTTGTCCACATCATGATAGCCATGTCTATTACAACTTTAAGTTACGCACCAGAACGCATTAAAAGTAATTCCACAACCGATTGGGGAAGTTCTTTTC…
Qbsr-16.5	C16_81804237	16	T/A	A	H. petiolaris	>HanXRQChr16:81804037..81804437	TTCATGTTAGAATGTGGTAACAAGATATTGTGGTGTGATATATACATATATGCACATGTGCATAAACTGACAAAACATGTTACTATGCGCATGCGCATAATTTGTCATACTAGATTATTAAGGTATTTAACGTATATGCACATGTTCATTGCAGAATTGCAATGGAAAGAAAGTTGGAAAAGAAAATGAAAAAAGTTATA[T/A]TTGTATTAAAGTCGAGGGACGAAGGGTCATCATTGTAAGACGCATTCACAACGGAAAAGTTTATGCATGGTAAACAAAAAGGTTAGAGTATTTGATTATTTTATGTTAGAATGTGGTAACAAGATAGTGTGGTGTGATATATACATATATGCACATGTGCATAATCTGACAAAACATGTGACTATGCGCATGCG…
	C16_54855620		T/A	A		>HanXRQChr16:54855420..54855820	ATGTGTTGCGGTGCAGGTACATTGCAAACATCAAATGAATTAGTTCAAACATTATGTGATGCGATAACCATATAAAACACGCGTTAAGAAGTAATCAATTGAACTCAATGTAACATATATATGAATGTGATTGGATCAAAACATAAAGTAAATCAAATTTATACCGTACAATCATAACGTATTACATGTGACCCTAGTCA[T/A]ACATAGAAAATGTAACATGTATAACGGAAAAGTTGACACGTATACTGTAACACCTCGAAAAATTACGTCCAATAATGCATTGGCACGTGTCATAGACTTTGGATATGTGAAAACATACTTTAGAGGGACTAAAGTTGACAAAAAGTGAAAACTATGGAATCTAAGGGTCCGAAGTGTCAACAATGGATAAATAG…
