# Supplementary material for: Genetic analysis of basal stalk rot resistance introgressed from wild Helianthus petiolaris into cultivated sunflower (Helianthus annuus L.) using an advanced backcross population
Source: Front Plant Sci. 2023 Oct 18;14:1278048. doi: 10.3389/fpls.2023.1278048 (PMC10619160; doi:10.3389/fpls.2023.1278048)
Supplement: Supplementary file 3 [file Table_3.xlsx]

## Sheet: Table S3
Supplementary Table S3. Details of the linkage map developed from 1,150 SNP markers for the HA 89/H. petiolaris advanced backcross sunflower population.
SNP markers in blue font denote co-segregating markers.
Marker	LG	Position (cM)	Gap (cM)
C1_100554209	1	0
C1_100554206	1	0	0
C1_100554191	1	0	0
C1_100554231	1	0	0
C1_171917	1	4.948	4.948
C1_28691417	1	8.986	4.038
C1_876873	1	10.943	1.957
C1_58037040	1	12.116	1.173
C1_141837870	1	13.81	1.694
C1_6791824	1	17.146	3.336
C1_142468436	1	18.706	1.56
C1_142155048	1	19.815	1.109
C1_94041107	1	21.193	1.378
C1_15806629	1	23.619	2.426
C1_109267347	1	25.725	2.106
C1_117729369	1	26.262	0.537
C1_90445435	1	27.483	1.221
C1_104482629	1	27.877	0.394
C1_104482701	1	27.877	0
C1_109621161	1	29.417	1.54
C1_109621119	1	29.417	0
C1_95943199	1	31.095	1.678
C1_95943237	1	31.095	0
C1_109949657	1	32.536	1.441
C1_131344548	1	33.242	0.706
C1_130188146	1	34.034	0.792
C1_130188139	1	34.034	0
C1_130188141	1	34.034	0
C1_115215498	1	35.428	1.394
C1_109939310	1	35.804	0.376
C1_108357143	1	36.691	0.887
C1_108356767	1	37.497	0.806
C1_104482831	1	38.16	0.663
C1_89914062	1	39.369	1.209
C1_89914045	1	40.024	0.655
C1_89913768	1	40.754	0.73
C1_138032958	1	41.322	0.568
C1_137973349	1	41.587	0.265
C1_89923693	1	43.155	1.568
C1_149054858	1	44.589	1.434
C1_149054548	1	45.225	0.636
C1_7283822	1	46.045	0.82
C1_89923308	1	46.486	0.441
C1_149196926	1	48.059	1.573
C1_148936316	1	49.823	1.764
C1_150642841	1	50.571	0.748
C1_7266121	1	51.531	0.96
C1_55070287	1	51.541	0.01
C1_150730943	1	52.798	1.257
C1_150619075	1	54.042	1.244
C1_149140515	1	56.355	2.313
C1_150646385	1	57.716	1.361
C1_102098920	1	61.288	3.572
C1_102098877	1	61.288	0
C1_102098856	1	61.288	0
C1_102098892	1	61.288	0
C1_111070408	1	63.395	2.107
C2_2527223	2	0
C2_7932000	2	1.551	1.551
C2_72726069	2	2.778	1.227
C2_139203488	2	3.086	0.308
C2_139203157	2	5.184	2.098
C2_117102023	2	7.491	2.307
C2_49402776	2	7.996	0.505
C2_23667941	2	8.943	0.947
C2_72726847	2	11.273	2.33
C2_23667513	2	12.182	0.909
C2_18688791	2	13.211	1.029
C2_3042050	2	15.711	2.5
C2_66910072	2	17.689	1.978
C2_76410272	2	18.377	0.688
C2_128237542	2	18.857	0.48
C2_75088057	2	19.648	0.791
C2_169632678	2	19.696	0.048
C2_132124020	2	20.757	1.061
C2_128237220	2	21.209	0.452
C2_150880595	2	22.166	0.957
C2_168722250	2	22.768	0.602
C2_117533941	2	23.125	0.357
C2_33290332	2	23.582	0.457
C2_121836824	2	23.899	0.317
C2_18190841	2	24.125	0.226
C2_138455737	2	24.559	0.434
C2_42691796	2	24.923	0.364
C2_40794363	2	25.255	0.332
C2_81697313	2	25.714	0.459
C2_118652240	2	25.941	0.227
C2_97625620	2	26.385	0.444
C2_58398669	2	26.971	0.586
C2_123430981	2	27.345	0.374
C2_121964374	2	27.681	0.336
C2_80629039	2	28.019	0.338
C2_107978012	2	28.543	0.524
C2_44343757	2	28.662	0.119
C2_105367627	2	29.081	0.419
C2_169632486	2	29.39	0.309
C2_52466599	2	29.683	0.293
C2_86118306	2	30.079	0.396
C2_96793171	2	30.579	0.5
C2_58152915	2	31.114	0.535
C2_60260583	2	31.38	0.266
C2_68928064	2	31.683	0.303
C2_96495545	2	32.236	0.553
C2_57602105	2	32.533	0.297
C2_126496133	2	32.803	0.27
C2_113392784	2	33.179	0.376
C2_44372429	2	33.527	0.348
C2_45339864	2	33.829	0.302
C2_97666921	2	34.007	0.178
C2_126658167	2	34.47	0.463
C2_121844011	2	34.632	0.162
C2_77149819	2	34.988	0.356
C2_123424367	2	35.489	0.501
C2_40613884	2	35.625	0.136
C2_92101486	2	36.054	0.429
C2_57743878	2	36.458	0.404
C2_77149467	2	36.706	0.248
C2_73911251	2	37.04	0.334
C2_160308231	2	37.722	0.682
C2_36683598	2	38.126	0.404
C2_161119036	2	38.402	0.276
C2_118679171	2	38.683	0.281
C2_68835981	2	39.083	0.4
C2_152377238	2	39.744	0.661
C2_42525976	2	40.024	0.28
C2_47798382	2	40.412	0.388
C2_89762202	2	40.99	0.578
C2_128769604	2	41.562	0.572
C2_151962357	2	42.119	0.557
C2_81696940	2	42.657	0.538
C2_58457288	2	43.225	0.568
C2_156052711	2	43.606	0.381
C2_167830750	2	44.213	0.607
C2_156053102	2	44.864	0.651
C2_166697608	2	44.994	0.13
C2_75094293	2	45.712	0.718
C2_117534381	2	45.915	0.203
C2_159240853	2	46.818	0.903
C2_37267062	2	48.536	1.718
C2_26470837	2	50.524	1.988
C2_175908557	2	51.364	0.84
C2_178261154	2	56.017	4.653
C3_159899089	3	0
C3_123962658	3	3.602	3.602
C3_123962254	3	5.632	2.03
C3_123692983	3	9.134	3.502
C3_123692981	3	9.134	0
C3_148994312	3	15.966	6.832
C3_148992426	3	17.264	1.298
C3_10471054	3	17.84	0.576
C3_9558059	3	18.755	0.915
C3_3985610	3	20.145	1.39
C3_8189204	3	23.943	3.798
C3_8189237	3	23.943	0
C3_8189218	3	23.943	0
C3_8189226	3	23.943	0
C3_8189213	3	23.943	0
C3_9425226	3	27.1	3.157
C3_148921323	3	28.139	1.039
C3_10470985	3	28.773	0.634
C3_9948709	3	29.713	0.94
C3_10932604	3	31.015	1.302
C3_10695070	3	33.114	2.099
C3_10823652	3	33.74	0.626
C3_10470687	3	35.205	1.465
C3_10932855	3	36.208	1.003
C3_11073753	3	38.33	2.122
C3_148994669	3	39.694	1.364
C3_150038998	3	43.463	3.769
C3_162586855	3	47.49	4.027
C3_34710524	3	48.054	0.564
C4_173377169	4	0
C4_107231593	4	4.002	4.002
C4_106668540	4	6.162	2.16
C4_55890976	4	7.227	1.065
C4_164979614	4	8.286	1.059
C4_31365656	4	9.659	1.373
C4_68607841	4	11.395	1.736
C4_147832821	4	12.106	0.711
C4_61316254	4	13.326	1.22
C4_83761760	4	15.04	1.714
C4_122357130	4	15.862	0.822
C4_104902120	4	16.483	0.621
C4_150059718	4	17.094	0.611
C4_109451331	4	18.1	1.006
C4_40026461	4	18.614	0.514
C4_132937510	4	19.109	0.495
C4_4147431	4	19.387	0.278
C4_102715804	4	19.573	0.186
C4_126540194	4	19.765	0.192
C4_15125307	4	19.99	0.225
C4_137675075	4	20.279	0.289
C4_145638146	4	20.4	0.121
C4_90164743	4	20.573	0.173
C4_85362708	4	20.818	0.245
C4_94244046	4	20.96	0.142
C4_63278468	4	21.185	0.225
C4_19837148	4	21.407	0.222
C4_122448122	4	21.588	0.181
C4_103263612	4	21.772	0.184
C4_70333041	4	21.948	0.176
C4_133534659	4	22.148	0.2
C4_91126174	4	22.407	0.259
C4_117084824	4	22.622	0.215
C4_65095565	4	22.78	0.158
C4_47494675	4	22.995	0.215
C4_45483575	4	23.139	0.144
C4_37056294	4	23.299	0.16
C4_82223574	4	23.402	0.103
C4_85388888	4	23.557	0.155
C4_68978681	4	23.809	0.252
C4_13064936	4	23.985	0.176
C4_68979113	4	24.2	0.215
C4_132937157	4	24.385	0.185
C4_131884724	4	24.658	0.273
C4_81005528	4	24.78	0.122
C4_71549713	4	24.948	0.168
C4_117951098	4	25.1	0.152
C4_133927016	4	25.373	0.273
C4_52720586	4	25.544	0.171
C4_41423952	4	25.734	0.19
C4_72046199	4	25.905	0.171
C4_17465237	4	25.971	0.066
C4_89658390	4	26.115	0.144
C4_126339968	4	26.26	0.145
C4_96251722	4	26.472	0.212
C4_103568850	4	26.705	0.233
C4_68614232	4	26.854	0.149
C4_60927855	4	26.994	0.14
C4_45357491	4	27.138	0.144
C4_171087369	4	27.287	0.149
C4_146195583	4	27.492	0.205
C4_51719546	4	27.64	0.148
C4_88650376	4	27.807	0.167
C4_49323141	4	28.046	0.239
C4_89539698	4	28.172	0.126
C4_53011283	4	28.266	0.094
C4_93556217	4	28.503	0.237
C4_22467763	4	28.738	0.235
C4_39203859	4	28.917	0.179
C4_118154895	4	28.982	0.065
C4_49548339	4	29.155	0.173
C4_115928818	4	29.417	0.262
C4_123202375	4	29.487	0.07
C4_106501357	4	29.695	0.208
C4_41636570	4	29.859	0.164
C4_85396257	4	29.947	0.088
C4_117131384	4	30.095	0.148
C4_60927457	4	30.272	0.177
C4_126322523	4	30.379	0.107
C4_49646267	4	30.577	0.198
C4_145258242	4	30.788	0.211
C4_38973220	4	30.99	0.202
C4_85564058	4	31.088	0.098
C4_139106303	4	31.224	0.136
C4_119038128	4	31.365	0.141
C4_39175500	4	31.565	0.2
C4_35379266	4	31.715	0.15
C4_95254619	4	31.83	0.115
C4_36774734	4	31.954	0.124
C4_36038897	4	32.121	0.167
C4_49866701	4	32.335	0.214
C4_122752618	4	32.479	0.144
C4_76557283	4	32.638	0.159
C4_49436679	4	32.838	0.2
C4_88319543	4	33.031	0.193
C4_131923791	4	33.154	0.123
C4_99365448	4	33.323	0.169
C4_28375733	4	33.528	0.205
C4_35576167	4	33.631	0.103
C4_144794565	4	33.864	0.233
C4_70747259	4	34.043	0.179
C4_107420093	4	34.254	0.211
C4_25965864	4	34.348	0.094
C4_8512453	4	34.534	0.186
C4_45357165	4	34.659	0.125
C4_13204624	4	34.773	0.114
C4_115929209	4	34.935	0.162
C4_139745760	4	35.204	0.269
C4_83239554	4	35.313	0.109
C4_117893217	4	35.596	0.283
C4_94945039	4	35.858	0.262
C4_89658617	4	36.015	0.157
C4_54448575	4	36.141	0.126
C4_45345967	4	36.278	0.137
C4_19836707	4	36.401	0.123
C4_47494153	4	36.606	0.205
C4_68555521	4	36.842	0.236
C4_132376286	4	37.043	0.201
C4_53509559	4	37.186	0.143
C4_82285963	4	37.43	0.244
C4_99365861	4	37.684	0.254
C4_148008960	4	37.861	0.177
C4_133833330	4	37.945	0.084
C4_43764088	4	38.229	0.284
C4_100695645	4	38.302	0.073
C4_76909212	4	38.48	0.178
C4_142849038	4	38.594	0.114
C4_115869986	4	38.729	0.135
C4_64613095	4	38.923	0.194
C4_126561333	4	39.177	0.254
C4_144226699	4	39.472	0.295
C4_47589343	4	39.626	0.154
C4_126561202	4	39.694	0.068
C4_64615685	4	39.941	0.247
C4_13771565	4	40.068	0.127
C4_99396276	4	40.256	0.188
C4_81005203	4	40.401	0.145
C4_73714599	4	40.764	0.363
C4_35378996	4	41.127	0.363
C4_74391047	4	41.464	0.337
C4_89341449	4	41.646	0.182
C4_41807535	4	42	0.354
C4_151538453	4	42.365	0.365
C4_36000152	4	42.571	0.206
C4_77219266	4	42.846	0.275
C4_17204099	4	43.159	0.313
C4_27566762	4	43.376	0.217
C4_3667609	4	43.919	0.543
C4_11148167	4	44.079	0.16
C4_93538140	4	44.201	0.122
C4_112141956	4	44.446	0.245
C4_89165304	4	44.839	0.393
C4_121347607	4	45.114	0.275
C4_70333436	4	45.285	0.171
C4_52710876	4	45.52	0.235
C4_122713639	4	46.144	0.624
C4_112227672	4	46.403	0.259
C4_41522476	4	46.635	0.232
C4_31291162	4	48.854	2.219
C4_52710903	4	50.85	1.996
C4_170837490	4	56.641	5.791
C5_14302963	5	0
C5_13859353	5	9.4	9.4
C5_13859555	5	11.808	2.408
C5_210325432	5	13.797	1.989
C5_210411375	5	15.857	2.06
C5_210411372	5	16.96	1.103
C5_211994908	5	20.273	3.313
C5_211995204	5	21.139	0.866
C5_210306872	5	23.114	1.975
C5_211763161	5	25.149	2.035
C5_119462949	5	27.255	2.106
C5_119462962	5	27.255	0
C5_119462971	5	27.255	0
C5_218965057	5	30.014	2.759
C5_217483883	5	31.807	1.793
C5_97555872	5	35.189	3.382
C5_216734870	5	37.71	2.521
C5_79860539	5	38.739	1.029
C5_84107116	5	41.61	2.871
C5_162908376	5	44.472	2.862
C5_216657511	5	45.964	1.492
C5_58394837	5	47.668	1.704
C5_127094514	5	50.466	2.798
C5_127094533	5	50.466	0
C5_60049091	5	51.902	1.436
C5_70566487	5	52.332	0.43
C5_209754277	5	55.922	3.59
C5_150700463	5	56.397	0.475
C5_61679872	5	57.998	1.601
C6_63970057	6	0
C6_90653314	6	10.958	10.958
C6_96814117	6	16.378	5.42
C6_15867826	6	19.61	3.232
C6_1069303	6	21.968	2.358
C6_1069695	6	26.404	4.436
C6_14387584	6	27.891	1.487
C6_12682011	6	30.111	2.22
C6_17094689	6	32.671	2.56
C6_17094731	6	32.671	0
C6_61273889	6	33.587	0.916
C6_18442386	6	35.565	1.978
C6_24249224	6	37.49	1.925
C6_20453198	6	39.385	1.895
C6_27296083	6	41.474	2.089
C6_10343765	6	43.88	2.406
C6_69427696	6	44.925	1.045
C6_19452060	6	47.141	2.216
C6_25121410	6	50.774	3.633
C6_54444713	6	53.267	2.493
C6_17895725	6	54.567	1.3
C6_21890354	6	55.616	1.049
C6_103675538	6	58.318	2.702
C6_9636504	6	79.824	21.506
C6_9636516	6	79.824	0
C6_9636509	6	79.824	0
C6_9636514	6	79.824	0
C6_9636528	6	79.824	0
C6_9636505	6	79.824	0
C6_9636489	6	79.824	0
C7_90890820	7	0
C7_74368700	7	4.779	4.779
C7_74565691	7	11.116	6.337
C7_98430432	7	17.79	6.674
C7_100573659	7	19.98	2.19
C7_97033029	7	21.357	1.377
C7_97033333	7	22.8	1.443
C7_99392705	7	24.8	2
C7_102524064	7	26.947	2.147
C7_102524029	7	26.947	0
C7_100963732	7	28.938	1.991
C7_101102520	7	29.985	1.047
C7_101502204	7	31.508	1.523
C7_102490040	7	32.592	1.084
C7_100924615	7	34.346	1.754
C7_102524226	7	35.798	1.452
C7_102690939	7	37.72	1.922
C7_102232467	7	39.13	1.41
C7_100510312	7	40.177	1.047
C7_59401753	7	48.476	8.299
C7_59401783	7	48.476	0
C7_59401768	7	48.476	0
C7_59462287	7	54.441	5.965
C7_13711407	7	58.503	4.062
C8_68899634	8	0
C8_94219212	8	0.539	0.539
C8_112291425	8	1.075	0.536
C8_117493805	8	2.75	1.675
C8_112291048	8	5.213	2.463
C8_91876781	8	6.583	1.37
C8_89483955	8	7.416	0.833
C8_50169575	8	8.701	1.285
C8_89349854	8	9.917	1.216
C8_44708972	8	9.972	0.055
C8_20883726	8	11.68	1.708
C8_82070571	8	11.726	0.046
C8_82070291	8	13.345	1.619
C8_56591456	8	13.883	0.538
C8_15071195	8	14.431	0.548
C8_105291517	8	15.191	0.76
C8_96815101	8	15.903	0.712
C8_93697402	8	16.891	0.988
C8_95619870	8	17.614	0.723
C8_33017824	8	18.131	0.517
C8_102578362	8	18.549	0.418
C8_46931425	8	18.718	0.169
C8_36715111	8	19.089	0.371
C8_54172953	8	19.761	0.672
C8_147244863	8	20.12	0.359
C8_98845194	8	20.478	0.358
C8_41176875	8	21.404	0.926
C8_40400483	8	21.6	0.196
C8_55446264	8	22.144	0.544
C8_147400353	8	22.741	0.597
C8_151035756	8	22.996	0.255
C8_65890395	8	23.192	0.196
C8_135575038	8	23.65	0.458
C8_53053896	8	23.948	0.298
C8_69279408	8	24.313	0.365
C8_150059876	8	24.649	0.336
C8_57282930	8	24.846	0.197
C8_81171604	8	25.181	0.335
C8_54092675	8	25.27	0.089
C8_55479682	8	25.63	0.36
C8_72033452	8	26.113	0.483
C8_72033479	8	26.127	0.014
C8_148917641	8	26.624	0.497
C8_121830869	8	26.939	0.315
C8_95620274	8	27.545	0.606
C8_89483648	8	27.649	0.104
C8_69279807	8	27.888	0.239
C8_119989433	8	28.15	0.262
C8_94115690	8	28.506	0.356
C8_122901322	8	28.683	0.177
C8_53905152	8	29.008	0.325
C8_69977196	8	29.152	0.144
C8_123228414	8	29.321	0.169
C8_64973707	8	29.522	0.201
C8_65890116	8	29.791	0.269
C8_91968918	8	29.941	0.15
C8_64675505	8	30.244	0.303
C8_49188045	8	30.486	0.242
C8_76472081	8	30.751	0.265
C8_54904203	8	30.984	0.233
C8_62590099	8	31.23	0.246
C8_68329953	8	31.469	0.239
C8_68330326	8	31.979	0.51
C8_68112865	8	32.289	0.31
C8_54172555	8	32.628	0.339
C8_135744191	8	32.878	0.25
C8_146383291	8	33.119	0.241
C8_80414710	8	33.46	0.341
C8_89919410	8	33.962	0.502
C8_89483682	8	34.192	0.23
C8_117061358	8	34.305	0.113
C8_109743904	8	34.434	0.129
C8_114964907	8	34.627	0.193
C8_84024012	8	34.766	0.139
C8_107861607	8	35.156	0.39
C8_99819871	8	35.285	0.129
C8_99794198	8	35.605	0.32
C8_84484161	8	35.722	0.117
C8_114686400	8	35.932	0.21
C8_108839064	8	36.305	0.373
C8_84310083	8	36.464	0.159
C8_83963479	8	36.766	0.302
C8_84024246	8	36.868	0.102
C8_85235684	8	37.03	0.162
C8_111779761	8	37.239	0.209
C8_117834985	8	37.433	0.194
C8_97095817	8	37.618	0.185
C8_85019669	8	37.718	0.1
C8_85025935	8	37.902	0.184
C8_97096194	8	38.099	0.197
C8_99383293	8	38.292	0.193
C8_94768891	8	38.449	0.157
C8_110300441	8	38.516	0.067
C8_104949208	8	38.676	0.16
C8_99808650	8	38.72	0.044
C8_85427175	8	38.764	0.044
C8_114204623	8	38.959	0.195
C8_103246881	8	39.097	0.138
C8_103468839	8	39.255	0.158
C8_84660772	8	39.352	0.097
C8_96179349	8	39.507	0.155
C8_98792372	8	39.623	0.116
C8_99808739	8	39.912	0.289
C8_86704579	8	40.138	0.226
C8_100877476	8	40.411	0.273
C8_114728603	8	40.523	0.112
C8_84309834	8	40.634	0.111
C8_111737963	8	40.845	0.211
C8_86704384	8	41.102	0.257
C8_85270210	8	41.235	0.133
C8_100447199	8	41.463	0.228
C8_86305187	8	41.569	0.106
C8_108839083	8	41.703	0.134
C8_84319636	8	41.916	0.213
C8_92438919	8	42.133	0.217
C8_105017651	8	42.265	0.132
C8_108285238	8	42.448	0.183
C8_84907060	8	42.617	0.169
C8_91609392	8	42.865	0.248
C8_99793979	8	43.136	0.271
C8_117835228	8	43.334	0.198
C8_94777366	8	43.544	0.21
C8_110841887	8	43.774	0.23
C8_102324876	8	43.9	0.126
C8_96184134	8	44.097	0.197
C8_91850415	8	44.473	0.376
C8_96184227	8	44.68	0.207
C8_89919141	8	44.847	0.167
C8_115155363	8	45.058	0.211
C8_93696954	8	45.237	0.179
C8_96181168	8	45.347	0.11
C8_20883771	8	45.569	0.222
C8_117061683	8	45.647	0.078
C8_85266361	8	46.001	0.354
C8_114686800	8	46.253	0.252
C8_105018196	8	46.495	0.242
C8_92295647	8	46.756	0.261
C8_89931113	8	46.908	0.152
C8_104388621	8	47.016	0.108
C8_87321513	8	49.635	2.619
C8_120298343	8	56.214	6.579
C9_110947897	9	0
C9_197039510	9	3.641	3.641
C9_4402282	9	4.633	0.992
C9_3008194	9	5.479	0.846
C9_8282495	9	6.41	0.931
C9_140923229	9	7.225	0.815
C9_188897898	9	7.588	0.363
C9_5406078	9	8.941	1.353
C9_176632447	9	10.061	1.12
C9_175602651	9	10.851	0.79
C9_176251761	9	11.201	0.35
C9_198798662	9	11.978	0.777
C9_177490068	9	12.97	0.992
C9_161609283	9	13.531	0.561
C9_200095633	9	13.872	0.341
C9_184966085	9	14.305	0.433
C9_160168402	9	14.589	0.284
C9_175157188	9	15.122	0.533
C9_174320042	9	15.447	0.325
C9_176942807	9	15.687	0.24
C9_189393334	9	15.785	0.098
C9_167219872	9	16.185	0.4
C9_184963671	9	16.444	0.259
C9_205243742	9	16.657	0.213
C9_175156778	9	16.935	0.278
C9_174957430	9	17.117	0.182
C9_203862057	9	17.339	0.222
C9_187893662	9	17.468	0.129
C9_183487281	9	17.808	0.34
C9_175331935	9	18.009	0.201
C9_189750051	9	18.148	0.139
C9_188923046	9	18.352	0.204
C9_176890820	9	18.593	0.241
C9_205395814	9	18.852	0.259
C9_178692165	9	18.998	0.146
C9_174308341	9	19.2	0.202
C9_167213918	9	19.497	0.297
C9_176078810	9	19.77	0.273
C9_161474335	9	19.984	0.214
C9_173595043	9	20.088	0.104
C9_174963159	9	20.5	0.412
C9_182391539	9	20.636	0.136
C9_167214265	9	21.038	0.402
C9_178609883	9	21.15	0.112
C9_176462932	9	21.246	0.096
C9_177490471	9	21.6	0.354
C9_175382234	9	21.894	0.294
C9_205961141	9	22.053	0.159
C9_171077988	9	22.468	0.415
C9_173268614	9	22.57	0.102
C9_174354104	9	22.753	0.183
C9_174319821	9	22.992	0.239
C9_193459404	9	23.185	0.193
C9_191807608	9	23.501	0.316
C9_161551074	9	23.751	0.25
C9_189750334	9	24.009	0.258
C9_189181326	9	24.19	0.181
C9_189017831	9	24.31	0.12
C9_173244758	9	24.644	0.334
C9_171230871	9	24.809	0.165
C9_177264294	9	24.995	0.186
C9_173268941	9	25.255	0.26
C9_176942997	9	25.33	0.075
C9_198878097	9	25.705	0.375
C9_177107458	9	25.903	0.198
C9_184555994	9	26.161	0.258
C9_197739170	9	26.37	0.209
C9_190715806	9	26.545	0.175
C9_159964481	9	26.77	0.225
C9_195639658	9	26.957	0.187
C9_184376875	9	27.059	0.102
C9_195639433	9	27.339	0.28
C9_184437697	9	27.711	0.372
C9_187903943	9	27.975	0.264
C9_195099923	9	28.305	0.33
C9_188943605	9	28.525	0.22
C9_189423542	9	28.791	0.266
C9_171077745	9	29.111	0.32
C9_183523037	9	29.39	0.279
C9_189393056	9	29.512	0.122
C9_198847533	9	29.816	0.304
C9_162740567	9	29.998	0.182
C9_176463351	9	30.18	0.182
C9_160467966	9	30.49	0.31
C9_194266620	9	30.782	0.292
C9_198624154	9	31.046	0.264
C9_177560833	9	31.463	0.417
C9_187446281	9	31.627	0.164
C9_176943590	9	31.861	0.234
C9_173104476	9	32.084	0.223
C9_178609341	9	32.397	0.313
C9_188943989	9	32.76	0.363
C9_161168327	9	32.991	0.231
C9_200095972	9	33.257	0.266
C9_160496055	9	33.664	0.407
C9_174957796	9	34.331	0.667
C9_203862256	9	34.751	0.42
C9_203848510	9	35.207	0.456
C9_189393101	9	35.85	0.643
C9_203880700	9	36.551	0.701
C9_205396183	9	37.679	1.128
C9_177011486	9	38.253	0.574
C9_206388466	9	38.696	0.443
C9_209309342	9	39.452	0.756
C9_205243416	9	40.622	1.17
C9_208974268	9	41.624	1.002
C9_208263561	9	42.036	0.412
C9_208349538	9	42.914	0.878
C9_158538377	9	43.933	1.019
C9_48486974	9	44.099	0.166
C9_208825870	9	44.767	0.668
C9_179082326	9	45.505	0.738
C9_2450013	9	46.269	0.764
C9_208826182	9	47.051	0.782
C9_56402117	9	48.813	1.762
C9_113868188	9	49.387	0.574
C9_2042742	9	50.552	1.165
C9_56449340	9	52.918	2.366
C9_85959110	9	53.832	0.914
C9_99098585	9	56.236	2.404
C9_53761747	9	57.21	0.974
C10_124204775	10	0
C10_7783232	10	1.963	1.963
C10_79553189	10	2.462	0.499
C10_142690233	10	3.406	0.944
C10_147505961	10	4.355	0.949
C10_98356878	10	5.97	1.615
C10_207816523	10	6.479	0.509
C10_189878065	10	7	0.521
C10_158897076	10	8.095	1.095
C10_116615085	10	9.704	1.609
C10_183403634	10	10.715	1.011
C10_100357035	10	11.864	1.149
C10_100392567	10	13.158	1.294
C10_216793541	10	13.734	0.576
C10_187996697	10	14.638	0.904
C10_146235396	10	15.459	0.821
C10_195673347	10	16.426	0.967
C10_189089460	10	17.124	0.698
C10_84807190	10	18.04	0.916
C10_135723457	10	18.637	0.597
C10_156624826	10	18.968	0.331
C10_73152052	10	19.768	0.8
C10_187996953	10	20.487	0.719
C10_84807554	10	20.945	0.458
C10_186174049	10	21.734	0.789
C10_192649189	10	22.659	0.925
C10_198753187	10	23.561	0.902
C10_195092674	10	24.139	0.578
C10_196631598	10	24.45	0.311
C10_195092235	10	24.947	0.497
C10_194274855	10	25.831	0.884
C10_214170869	10	27.071	1.24
C10_211347685	10	27.537	0.466
C10_199042535	10	28.168	0.631
C10_200698026	10	29.555	1.387
C10_222069320	10	30.11	0.555
C10_194996972	10	30.594	0.484
C10_214171302	10	31.734	1.14
C10_233745106	10	32.228	0.494
C10_228611429	10	33.04	0.812
C10_245062381	10	33.648	0.608
C10_244387656	10	34.887	1.239
C10_82836566	10	35.702	0.815
C10_244834096	10	36.229	0.527
C10_104611272	10	36.534	0.305
C10_51838969	10	36.981	0.447
C10_245868595	10	38.272	1.291
C10_92926411	10	40.272	2
C10_60365494	10	40.585	0.313
C10_83216086	10	42.029	1.444
C10_240678244	10	42.882	0.853
C10_82740327	10	43.858	0.976
C10_51923680	10	44.239	0.381
C10_148837045	10	47.049	2.81
C10_130703957	10	49.1	2.051
C10_245221072	10	49.143	0.043
C11_25368501	11	0
C11_35439660	11	2.195	2.195
C11_12589187	11	3.44	1.245
C11_123391309	11	4.736	1.296
C11_38271964	11	5.825	1.089
C11_20819373	11	6.94	1.115
C11_59009551	11	7.531	0.591
C11_125879029	11	8.637	1.106
C11_125966128	11	9.641	1.004
C11_20225398	11	10.193	0.552
C11_138139251	11	11.37	1.177
C11_138102188	11	12.592	1.222
C11_134050607	11	13.251	0.659
C11_57283096	11	14.59	1.339
C11_133929849	11	15.118	0.528
C11_57262854	11	15.906	0.788
C11_133930104	11	16.647	0.741
C11_53765671	11	17.538	0.891
C11_35427624	11	18.499	0.961
C11_59295835	11	19.628	1.129
C11_57263156	11	20.471	0.843
C11_53802683	11	21.75	1.279
C11_53861316	11	22.598	0.848
C11_142985517	11	23.801	1.203
C11_139334014	11	24.819	1.018
C11_157765433	11	26.665	1.846
C11_157526216	11	28.363	1.698
C11_159312447	11	30.016	1.653
C11_162409735	11	30.747	0.731
C11_159321527	11	32.523	1.776
C11_128139343	11	33.066	0.543
C11_162642859	11	35.242	2.176
C11_162643155	11	36.389	1.147
C11_51453116	11	37.427	1.038
C11_161802664	11	39.753	2.326
C11_107781965	11	41.165	1.412
C11_95482597	11	42.493	1.328
C11_10601838	11	44.991	2.498
C11_19901367	11	47.837	2.846
C11_164992134	11	49.535	1.698
C12_162742994	12	0
C12_160298075	12	11.404	11.404
C12_155386456	12	16.578	5.174
C12_1791520	12	20.534	3.956
C12_93559992	12	20.918	0.384
C12_68084639	12	24.556	3.638
C12_2261156	12	25.724	1.168
C12_20024059	12	26.622	0.898
C12_426750	12	27.281	0.659
C12_67942202	12	27.884	0.603
C12_70997180	12	28.721	0.837
C12_61230996	12	29.359	0.638
C12_70975372	12	30.434	1.075
C12_19942928	12	31.726	1.292
C12_70029600	12	32.02	0.294
C12_159874624	12	32.884	0.864
C12_19945778	12	33.502	0.618
C12_50034059	12	33.921	0.419
C12_19602401	12	34.253	0.332
C12_45889050	12	34.468	0.215
C12_55328524	12	34.753	0.285
C12_6222657	12	35.446	0.693
C12_51873724	12	35.593	0.147
C12_51873185	12	35.893	0.3
C12_60835113	12	36.132	0.239
C12_159148040	12	37.069	0.937
C12_66461076	12	37.545	0.476
C12_68922963	12	37.885	0.34
C12_55151925	12	38.288	0.403
C12_55569306	12	38.537	0.249
C12_55569271	12	38.811	0.274
C12_57199434	12	39.163	0.352
C12_56860085	12	39.51	0.347
C12_52133013	12	39.781	0.271
C12_67199175	12	40.325	0.544
C12_20024596	12	40.691	0.366
C12_12790004	12	41.262	0.571
C12_52275742	12	41.741	0.479
C12_55152281	12	41.961	0.22
C12_42890050	12	42.382	0.421
C12_68923142	12	43.09	0.708
C12_14241010	12	43.598	0.508
C12_54199659	12	44.167	0.569
C12_157414862	12	44.492	0.325
C12_55328127	12	44.979	0.487
C12_40987967	12	45.295	0.316
C12_52133406	12	45.37	0.075
C12_64890591	12	46.032	0.662
C12_61274941	12	46.454	0.422
C12_157414613	12	47.322	0.868
C12_159179535	12	47.662	0.34
C12_40986029	12	48.423	0.761
C12_106987621	12	48.891	0.468
C12_5790542	12	49.181	0.29
C12_52986625	12	50.107	0.926
C12_157215414	12	50.95	0.843
C12_159182568	12	51.37	0.42
C12_60829958	12	51.65	0.28
C12_159826058	12	52.086	0.436
C12_12758428	12	53.206	1.12
C12_12757991	12	53.763	0.557
C12_2263486	12	54.763	1
C12_5335327	12	55.677	0.914
C12_73590773	12	58.483	2.806
C12_51413639	12	61.017	2.534
C12_73899921	12	62.845	1.828
C13_129106297	13	0
C13_143698588	13	4.458	4.458
C13_188751710	13	5.636	1.178
C13_171310993	13	6.337	0.701
C13_158429971	13	7.264	0.927
C13_119147440	13	9.124	1.86
C13_141263032	13	9.468	0.344
C13_138221931	13	10.995	1.527
C13_167782911	13	12.507	1.512
C13_99625065	13	12.678	0.171
C13_174748759	13	13.267	0.589
C13_95720887	13	13.554	0.287
C13_119417749	13	14.144	0.59
C13_128907136	13	14.489	0.345
C13_142026627	13	14.673	0.184
C13_102253660	13	14.967	0.294
C13_129609708	13	15.365	0.398
C13_120418688	13	15.643	0.278
C13_122950073	13	15.858	0.215
C13_102206303	13	16.313	0.455
C13_138084541	13	16.893	0.58
C13_121738932	13	17.122	0.229
C13_97114290	13	17.447	0.325
C13_138824012	13	17.678	0.231
C13_123009777	13	17.835	0.157
C13_129297528	13	18.372	0.537
C13_112911808	13	18.858	0.486
C13_121862458	13	19.215	0.357
C13_163902765	13	19.538	0.323
C13_125540797	13	19.794	0.256
C13_139704235	13	20.043	0.249
C13_102205907	13	20.481	0.438
C13_121110150	13	20.748	0.267
C13_183481752	13	21.352	0.604
C13_123009530	13	21.657	0.305
C13_124633401	13	21.894	0.237
C13_139694374	13	22.087	0.193
C13_95455375	13	22.494	0.407
C13_121862067	13	22.785	0.291
C13_121678371	13	22.914	0.129
C13_122330270	13	23.192	0.278
C13_108908067	13	23.458	0.266
C13_162534232	13	23.57	0.112
C13_129015618	13	24.012	0.442
C13_106279762	13	24.257	0.245
C13_129297911	13	24.72	0.463
C13_163571537	13	24.991	0.271
C13_164623827	13	25.272	0.281
C13_96590173	13	25.616	0.344
C13_122215875	13	25.914	0.298
C13_106339178	13	26.315	0.401
C13_163807338	13	26.447	0.132
C13_102254146	13	26.627	0.18
C13_115095345	13	26.819	0.192
C13_122155600	13	27.102	0.283
C13_109210636	13	27.5	0.398
C13_179993484	13	27.683	0.183
C13_174622924	13	28.316	0.633
C13_168058279	13	28.485	0.169
C13_164030225	13	28.752	0.267
C13_174665689	13	29.123	0.371
C13_142208270	13	29.581	0.458
C13_180067527	13	30.064	0.483
C13_163764048	13	30.441	0.377
C13_162642996	13	30.765	0.324
C13_95455849	13	30.943	0.178
C13_99625505	13	31.217	0.274
C13_163903072	13	31.69	0.473
C13_142015149	13	32.055	0.365
C13_180083097	13	32.755	0.7
C13_99821867	13	32.976	0.221
C13_164006156	13	33.346	0.37
C13_174915659	13	33.522	0.176
C13_183481391	13	33.679	0.157
C13_178056194	13	34.389	0.71
C13_174661769	13	35.357	0.968
C13_98227908	13	35.672	0.315
C13_174560404	13	35.952	0.28
C13_170277884	13	36.707	0.755
C13_170103732	13	37.318	0.611
C13_128099056	13	38.047	0.729
C13_190699925	13	39.072	1.025
C13_186575303	13	39.411	0.339
C13_185410532	13	40.249	0.838
C13_38834280	13	40.778	0.529
C13_191661975	13	41.608	0.83
C13_180066595	13	41.995	0.387
C13_128170575	13	42.425	0.43
C13_191098532	13	42.735	0.31
C13_128116858	13	43.396	0.661
C13_120011219	13	45.476	2.08
C13_176010594	13	46.933	1.457
C13_102672255	13	48.576	1.643
C13_178953777	13	49.446	0.87
C13_10454146	13	51.338	1.892
C13_122381163	13	51.951	0.613
C13_176010162	13	54.923	2.972
C13_1654480	13	67.83	12.907
C14_23114951	14	0
C14_173805660	14	1.658	1.658
C14_23114925	14	7.793	6.135
C14_94444120	14	10.148	2.355
C14_130186425	14	11.616	1.468
C14_94443667	14	11.932	0.316
C14_275789	14	15.893	3.961
C14_165480057	14	17.884	1.991
C14_170103900	14	19.162	1.278
C14_67843666	14	20.63	1.468
C14_122682247	14	22.11	1.48
C14_79977265	14	23.378	1.268
C14_170104288	14	24.776	1.398
C14_171880655	14	25.971	1.195
C14_116117569	14	26.838	0.867
C14_157685380	14	28.696	1.858
C14_152353837	14	30.287	1.591
C14_95725455	14	31.18	0.893
C14_86377529	14	32.77	1.59
C14_156587448	14	33.273	0.503
C14_130101542	14	35.041	1.768
C14_97710613	14	35.987	0.946
C14_153617787	14	37.646	1.659
C14_128775891	14	38.707	1.061
C14_152354145	14	40.846	2.139
C14_117950948	14	41.939	1.093
C14_130500608	14	42.854	0.915
C14_171902638	14	43.73	0.876
C14_85729402	14	43.821	0.091
C14_85729042	14	46.058	2.237
C14_97931218	14	47.181	1.123
C14_115149867	14	48.443	1.262
C14_116009494	14	49.55	1.107
C14_114612703	14	50.423	0.873
C14_85660063	14	55.889	5.466
C14_32777399	14	55.9	0.011
C15_18712039	15	0
C15_84081957	15	0.472	0.472
C15_22176123	15	1.264	0.792
C15_14550542	15	2.958	1.694
C15_127318349	15	3.596	0.638
C15_35013252	15	6.461	2.865
C15_167505835	15	7.599	1.138
C15_22034298	15	7.945	0.346
C15_40236553	15	9.586	1.641
C15_74276715	15	10.274	0.688
C15_38295668	15	10.703	0.429
C15_14008723	15	11.676	0.973
C15_40752900	15	12.609	0.933
C15_46999021	15	12.912	0.303
C15_64405416	15	13.344	0.432
C15_22034625	15	14.088	0.744
C15_31411954	15	14.547	0.459
C15_14761322	15	15.207	0.66
C15_41126992	15	15.65	0.443
C15_22995568	15	16.459	0.809
C15_73052489	15	16.895	0.436
C15_31516402	15	17.888	0.993
C15_33675601	15	18.653	0.765
C15_55123829	15	19.08	0.427
C15_56539734	15	20.259	1.179
C15_56540003	15	20.929	0.67
C15_55981359	15	21.629	0.7
C15_63717959	15	22.085	0.456
C15_74672417	15	22.338	0.253
C15_72993957	15	23.229	0.891
C15_74774505	15	23.612	0.383
C15_72149323	15	24.294	0.682
C15_74414902	15	24.724	0.43
C15_124364541	15	25.397	0.673
C15_74344572	15	25.744	0.347
C15_71968186	15	26.194	0.45
C15_74774212	15	26.772	0.578
C15_100567807	15	27.173	0.401
C15_74415258	15	27.699	0.526
C15_99831642	15	28.077	0.378
C15_93436929	15	28.731	0.654
C15_106092377	15	29.073	0.342
C15_100556752	15	29.608	0.535
C15_97481178	15	30.132	0.524
C15_135984399	15	30.572	0.44
C15_94712863	15	31.15	0.578
C15_94311280	15	31.544	0.394
C15_96995354	15	31.819	0.275
C15_88110105	15	32.438	0.619
C15_94702009	15	32.791	0.353
C15_134808270	15	33.282	0.491
C15_167403704	15	33.813	0.531
C15_94124176	15	34.227	0.414
C15_154109317	15	34.573	0.346
C15_99753560	15	34.829	0.256
C15_136218533	15	35.452	0.623
C15_152075581	15	35.84	0.388
C15_151542179	15	36.489	0.649
C15_149887778	15	37.117	0.628
C15_150791523	15	37.358	0.241
C15_155709433	15	37.758	0.4
C15_152081922	15	37.838	0.08
C15_152091724	15	38.244	0.406
C15_148625095	15	38.712	0.468
C15_150531763	15	39.036	0.324
C15_116549335	15	40.007	0.971
C15_125012486	15	40.15	0.143
C15_169635766	15	40.657	0.507
C15_153328883	15	41.098	0.441
C15_158301571	15	41.668	0.57
C15_156039834	15	42.017	0.349
C15_143422091	15	42.224	0.207
C15_167594058	15	42.653	0.429
C15_114250240	15	43.37	0.717
C15_148293390	15	43.882	0.512
C15_153662072	15	44.11	0.228
C15_139100937	15	44.373	0.263
C15_122981090	15	45.537	1.164
C15_167593666	15	45.874	0.337
C15_152109217	15	46.645	0.771
C15_169420280	15	47.446	0.801
C15_143231700	15	48.099	0.653
C15_151572723	15	48.474	0.375
C15_95100857	15	49.162	0.688
C15_149717687	15	49.932	0.77
C15_40207579	15	50.115	0.183
C15_121353547	15	51.511	1.396
C15_11041883	15	53.916	2.405
C15_116118864	15	54.045	0.129
C15_124368822	15	54.721	0.676
C15_889376	15	58.807	4.086
C16_171136772	16	0
C16_70896511	16	0.217	0.217
C16_171136559	16	1.36	1.143
C16_152013166	16	2.384	1.024
C16_38138154	16	3.46	1.076
C16_138997770	16	4.196	0.736
C16_118366655	16	6.768	2.572
C16_139014451	16	8.879	2.111
C16_138999814	16	9.285	0.406
C16_87264722	16	11.27	1.985
C16_1405534	16	12.222	0.952
C16_36664108	16	13.552	1.33
C16_38137890	16	13.888	0.336
C16_11005612	16	14.508	0.62
C16_82827934	16	15.106	0.598
C16_145921743	16	16.658	1.552
C16_141898639	16	17.191	0.533
C16_7921230	16	17.9	0.709
C16_81804237	16	18.789	0.889
C16_54855620	16	19.191	0.402
C16_102322660	16	19.446	0.255
C16_141000182	16	19.766	0.32
C16_124484538	16	20.791	1.025
C16_17312686	16	21.739	0.948
C16_110492143	16	22.17	0.431
C16_47622982	16	22.983	0.813
C16_23964303	16	23.976	0.993
C16_69955790	16	24.786	0.81
C16_119872965	16	25.307	0.521
C16_110486173	16	26.055	0.748
C16_115254021	16	26.541	0.486
C16_64520207	16	26.711	0.17
C16_82432429	16	27.054	0.343
C16_126306000	16	27.829	0.775
C16_185939897	16	28.339	0.51
C16_60583119	16	29.34	1.001
C16_124412167	16	29.983	0.643
C16_55730676	16	30.516	0.533
C16_30930078	16	31.038	0.522
C16_98806433	16	31.69	0.652
C16_26991260	16	32.169	0.479
C16_103713992	16	33.212	1.043
C16_74190532	16	34.115	0.903
C16_32116223	16	34.753	0.638
C16_60491220	16	35.674	0.921
C16_16434999	16	36.213	0.539
C16_17312383	16	36.928	0.715
C16_17775602	16	38.444	1.516
C16_32116094	16	39.22	0.776
C16_31781308	16	39.707	0.487
C16_131339992	16	40.795	1.088
C16_44983825	16	43.433	2.638
C16_63107741	16	43.906	0.473
C16_185801583	16	44.78	0.874
C16_32716077	16	47.133	2.353
C16_146446956	16	47.227	0.094
C16_113492475	16	48.639	1.412
C16_30519780	16	49.405	0.766
C16_185658943	16	49.785	0.38
C16_86049411	16	55.684	5.899
C17_200343870	17	0
C17_137436976	17	7.065	7.065
C17_15240515	17	11.179	4.114
C17_121403434	17	11.421	0.242
C17_168056443	17	13.726	2.305
C17_15240956	17	15.927	2.201
C17_212711024	17	16.885	0.958
C17_15295590	17	20.488	3.603
C17_79380412	17	22.867	2.379
C17_49770118	17	26.388	3.521
C17_79500282	17	27.444	1.056
C17_57203706	17	29.573	2.129
C17_49770557	17	31.359	1.786
C17_57564035	17	33.328	1.969
C17_79432251	17	36.474	3.146
C17_23263973	17	38.508	2.034
C17_200993532	17	40.632	2.124
C17_154732276	17	43.501	2.869
C17_175862432	17	49.287	5.786
C17_802712	17	49.637	0.35
C17_63718899	17	52.013	2.376
C17_212332835	17	55.234	3.221
C17_209855927	17	57.511	2.277
C17_210456153	17	61.449	3.938
C17_4390433	17	63.567	2.118
C17_212090640	17	63.909	0.342
