# Supplementary material for: Genetic analysis of basal stalk rot resistance introgressed from wild Helianthus petiolaris into cultivated sunflower (Helianthus annuus L.) using an advanced backcross population
Source: Front Plant Sci. 2023 Oct 18;14:1278048. doi: 10.3389/fpls.2023.1278048 (PMC10619160; doi:10.3389/fpls.2023.1278048)
Supplement: Supplementary file 4 [file Table_4.xlsx]

## Sheet: Table S4
Supplementary Table S4. QTL associated with Sclerotinia basal stalk rot (BSR) disease incidence (DI), area under the disease progress curve (AUDPC) and disease
rating (DR) detected in the HA 89/H. petiolaris advanced backcross sunflower population using disease response data from field and greenhouse trials.
QTL	Trait†	LG	Pos (cM)	LOD	Left marker	Pos (cM)	Right marker	Pos (cM)	R2	Additive	Dominance	Resistance allele
Qbsr-1.5	DI Carr2017	1	18.2	8.19	C1_141837870	13.81	C1_142468436	18.706	19.4	9.89	0.93	H. petiolaris
	DI Combined	1	18.2	14.14	C1_141837870	13.81	C1_142468436	18.706	28.1	9.83	0.01
Qbsr-1.6	DI Combined	1	44.9	7.05	C1_149054858	44.589	C1_149054548	46.045	13	6.91	0.06	H. petiolaris
Qbsr-3.1	AUDPC	3	20.2	5.6	C3_9558059	18.755	C3_8189204	23.943	7.9	-7.24	66.12	HA 89
	DR	3	20.2	5.45	C3_9558059	18.755	C3_8189204	23.943	7.6	0.07	-0.66
Qbsr-3.2	DI Carr2018	3	31	4.08	C3_9948709	29.713	C3_10932604	31.015	7.7	5.97	3.75	H. petiolaris
Qbsr-4.3	DI Carr2018	4	37	6.57	C4_68555521	36.842	C4_53509559	37.186	8.3	8.52	5.28	H. petiolaris
	DI Carr2019	4	37	8.87	C4_68555521	36.842	C4_53509559	37.186	16	12.14	2.79
	DI Combined	4	37	15.7	C4_68555521	36.842	C4_53509559	37.186	27.3	10.46	-3.16
Qbsr-4.4	AUDPC	4	47.2	8.93	C4_41522476	46.635	C4_31291162	48.854	14.1	2.35	90.92	H. petiolaris
	DR	4	47.2	9.09	C4_41522476	46.635	C4_31291162	48.854	14.2	-0.02	-0.93
Qbsr-5.3	DI Carr2018	5	7.3	6.07	C5_14302963	0	C5_13859353	9.4	13.8	8.94	0.06	H. petiolaris
Qbsr-5.4	DI Carr2018	5	24.9	6.04	C5_210306872	23.114	C5_211763161	25.149	12	-6.86	-1.65	HA 89
Qbsr-6.4	AUDPC	6	38.7	4.68	C6_24249224	37.49	C6_20453198	39.385	6.4	-26.26	-6.47	HA 89
	DR	6	38.7	4.68	C6_24249224	37.49	C6_20453198	39.385	6.3	0.26	0.07
Qbsr-8.4	DI Carr2017	8	29.1	5.36	C8_53905152	29.008	C8_69977196	29.152	9.8	8.08	-9.02	H. petiolaris
	DI Combined	8	29.1	4.06	C8_53905152	29.008	C8_69977196	29.152	5.33	4.21	-4.14
Qbsr-8.5	AUDPC	8	46.1	6.56	C8_117061683	45.647	C8_114686800	46.253	8.9	38.76	-2.14	H. petiolaris
	DR	8	46.1	6.06	C8_117061683	45.647	C8_114686800	46.253	8.1	-0.37	0.03
Qbsr-9.5	AUDPC	9	24.2	5.19	C9_189181326	24.19	C9_189017831	24.31	3.5	28.56	79.39	H. petiolaris
Qbsr-15.1	AUDPC	15	42.7	6.63	C15_167594058	42.653	C15_114250240	43.37	10.1	31.46	-6.76	H. petiolaris
	DR	15	42.7	7.15	C15_167594058	42.653	C15_114250240	43.37	11.1	-0.33	0.07
Qbsr-16.5	DI Carr2017	16	18.9	5.79	C16_81804237	18.789	C16_54855620	19.191	15.2	8.53	6.1	H. petiolaris
† DI was measured in the field in Carrington, ND during 2017-2019 and subject to individual environment and combined analyses; AUDPC and DR was measured in the greenhouse in 2019.
QTL—quantitative trait loci; LG—linkage group; LOD—log of odds; Pos—position; R2—phenotypic variation explained.
