# Supplementary material for: Genetic analysis of basal stalk rot resistance introgressed from wild Helianthus petiolaris into cultivated sunflower (Helianthus annuus L.) using an advanced backcross population
Source: Front Plant Sci. 2023 Oct 18;14:1278048. doi: 10.3389/fpls.2023.1278048 (PMC10619160; doi:10.3389/fpls.2023.1278048)
Supplement: Supplementary file 5 [file Table_5.xlsx]

## Sheet: Table S5
Supplementary Table S5. Physical positions on the sunflower reference genome assembly for SNP markers associated with Sclerotinia BSR resistance QTL derived from
different sunflower populations.
Linkage Group	QTL	Flanking Markers		QTL origin	QTL mapping population	Reference
		Left	Right
LG1	Qbsr-1.1	C1_138804253	C1_138804178	H. praecox	HA89/H. praecox AB-QTL Pop.	Talukder et al., 2022
	Qbsr-1.2	C1_61152074	C1_77520719	H. praecox	HA89/H. praecox AB-QTL Pop.	Talukder et al., 2022
	Qbsr-1.3	C1_36200423	C1_12280339	H. praecox	HA89/H. praecox AB-QTL Pop.	Talukder et al., 2022
	Qbsr-1.4	C1_128406849	C1_76087015	H. praecox	HA89/H. praecox AB-QTL Pop.	Talukder et al., 2022
	Qbsr-1.5	C1_141837870	C1_142468436	H. petilaris	HA89/H. petilaris AB-QTL Pop.	Current study
	Qbsr-1.6	C1_149054858	C1_149054548	H. petilaris	HA89/H. petilaris AB-QTL Pop.	Current study
LG2	Qbsr-2.1	C2_157528095	C2_174979149	HA 89	HA89/H. argophyllus AB-QTL Pop.	Talukder et al., 2021
	Qbsr-2.2	C2_141062679	C2_107610652	HA 89	HA89/H. argophyllus AB-QTL Pop.	Talukder et al., 2021
	Qbsr-2.3	C2_57515151	C2_158778573	H. praecox	HA89/H. praecox AB-QTL Pop.	Talukder et al., 2022
LG3	Qbsr-3.1	C3_9558059	C3_8189204	HA 89	HA89/H. petilaris AB-QTL Pop.	Current study
	Qbsr-3.2	C3_9948709	C3_10932604	H. petilaris	HA89/H. petilaris AB-QTL Pop.	Current study
LG4	Qbsr-4.1	S4_147688288	S4_135190076	HA 441	HA441/RHA439 RIL Pop.	Talukder et al., 2016
	Qbsr-4.2	C4_82106550	C4_80109129	H. praecox	HA89/H. praecox AB-QTL Pop.	Talukder et al., 2022
	Qbsr-4.3	C4_68555521	C4_53509559	H. petilaris	HA89/H. petilaris AB-QTL Pop.	Current study
	Qbsr-4.4	C4_41522476	C4_31291162	H. petilaris	HA89/H. petilaris AB-QTL Pop.	Current study
LG5	Qbsr-5.1	C5_44061240	C5_55959009	HA 89	HA89/H. argophyllus AB-QTL Pop.	Talukder et al., 2021
	Qbsr-5.2	C5_135128592	C5_171556839	HA 89	HA89/H. praecox AB-QTL Pop.	Talukder et al., 2022
	Qbsr-5.3	C5_14302963	C5_13859353	H. petilaris	HA89/H. petilaris AB-QTL Pop.	Current study
	Qbsr-5.4	C5_210306872	C5_211763161	HA 89	HA89/H. petilaris AB-QTL Pop.	Current study
LG6	Qbsr-6.1	C6_6832430	C6_5701209	H. argophyllus	HA89/H. argophyllus AB-QTL Pop.	Talukder et al., 2021
	Qbsr-6.2	C6_78289542	C6_83474175	H. argophyllus	HA89/H. argophyllus AB-QTL Pop.	Talukder et al., 2021
	Qbsr-6.3	C6_5702968	C6_6001429	H. argophyllus	HA89/H. argophyllus AB-QTL Pop.	Talukder et al., 2021
	Qbsr-6.4	C6_24249224	C6_20453198	HA 89	HA89/H. petilaris AB-QTL Pop.	Current study
LG7	Qbsr-7.1	C7_56631029	C7_33687882	HA 89	HA89/H. argophyllus AB-QTL Pop.	Talukder et al., 2021
	Qbsr-7.2	C7_62465916	C7_62041373	HA 89	HA89/H. argophyllus AB-QTL Pop.	Talukder et al., 2021
	Qbsr-7.3	C7_62500940	C7_86188878	H. argophyllus	HA89/H. argophyllus AB-QTL Pop.	Talukder et al., 2021
LG8	Qbsr-8.1	C8_55328277	C8_66678828	H. argophyllus	HA89/H. argophyllus AB-QTL Pop.	Talukder et al., 2021
	Qbsr-8.2	C8_65495308	C8_71401840	H. argophyllus	HA89/H. argophyllus AB-QTL Pop.	Talukder et al., 2021
	Qbsr-8.3	C8_76626672	C8_40519452	H. praecox	HA89/H. praecox AB-QTL Pop.	Talukder et al., 2022
	Qbsr-8.4	C8_53905152	C8_69977196	H. petilaris	HA89/H. petilaris AB-QTL Pop.	Current study
	Qbsr-8.5	C8_117061683	C8_114686800	H. petilaris	HA89/H. petilaris AB-QTL Pop.	Current study
LG9	Qbsr-9.1	S9_153762438	S9_158145790	HA 441	HA441/RHA439 RIL Pop.	Talukder et al., 2016
	Qbsr-9.2	C9_176724553	C9_176603426	H. argophyllus	HA89/H. argophyllus AB-QTL Pop.	Talukder et al., 2021
	Qbsr-9.3	C9_110189180	C9_173918742	H. argophyllus	HA89/H. argophyllus AB-QTL Pop.	Talukder et al., 2021
	Qbsr-9.4	C9_184989573	C9_184989613	H. praecox	HA89/H. praecox AB-QTL Pop.	Talukder et al., 2022
	Qbsr-9.5	C9_189181326	C9_189017831	H. petilaris	HA89/H. petilaris AB-QTL Pop.	Current study
LG10	Qbsr-10.1	S10_288646223	S10_281294015	RHA 439	HA441/RHA439 RIL Pop.	Talukder et al., 2016
	Qbsr-10.2	C10_180847742	C10_111029421	HA 89	HA89/H. argophyllus AB-QTL Pop.	Talukder et al., 2021
LG11	Qbsr-11.1	S14_148877201	S14_148877253	RHA 439	HA441/RHA439 RIL Pop.	Talukder et al., 2016
	Qbsr-11.2	C11_26402705	C11_39839617	HA 89	HA89/H. argophyllus AB-QTL Pop.	Talukder et al., 2021
LG12	Qbsr-12.1	C12_20888727	C12_19391236	H. praecox	HA89/H. praecox AB-QTL Pop.	Talukder et al., 2022
	Qbsr-12.2	C12_64602921	C12_67215213	HA 89	HA89/H. praecox AB-QTL Pop.	Talukder et al., 2022
	Qbsr-12.3	C12_66428651	C12_66487082	H. praecox	HA89/H. praecox AB-QTL Pop.	Talukder et al., 2022
LG13	Qbsr-13.1	C13_128129098	C13_135991207	H. praecox	HA89/H. praecox AB-QTL Pop.	Talukder et al., 2022
	Qbsr-13.2	C13_171683116	C13_164101797	H. praecox	HA89/H. praecox AB-QTL Pop.	Talukder et al., 2022
	Qbsr-13.3	C13_95122315	C13_60411231	H. praecox	HA89/H. praecox AB-QTL Pop.	Talukder et al., 2022
LG14	Qbsr-14.1	C14_38960647	C14_92847867	H. argophyllus	HA89/H. argophyllus AB-QTL Pop.	Talukder et al., 2021
	Qbsr-14.2	C14_151961331	C14_151961362	H. praecox	HA89/H. praecox AB-QTL Pop.	Talukder et al., 2022
	Qbsr-14.3	C14_48769986	C14_80841397	H. praecox	HA89/H. praecox AB-QTL Pop.	Talukder et al., 2022
	Qbsr-14.4	C14_130512048	C14_29518699	H. praecox	HA89/H. praecox AB-QTL Pop.	Talukder et al., 2022
	Qbsr-14.5	C14_174055942	C14_141645099	HA 89	HA89/H. praecox AB-QTL Pop.	Talukder et al., 2022
LG15	Qbsr-15.1	C15_167594058	C15_114250240	H. petilaris	HA89/H. petilaris AB-QTL Pop.	Current study
LG16	Qbsr-16.1	S16_157591485	S16_137964301	RHA 439	HA441/RHA439 RIL Pop.	Talukder et al., 2016
	Qbsr-16.2	C16_156300872	C16_146472171	H. argophyllus	HA89/H. argophyllus AB-QTL Pop.	Talukder et al., 2021
	Qbsr-16.3	C16_154054455	C16_146426614	H. argophyllus	HA89/H. argophyllus AB-QTL Pop.	Talukder et al., 2021
	Qbsr-16.4	C16_75842994	C16_63009695	H. argophyllus	HA89/H. argophyllus AB-QTL Pop.	Talukder et al., 2021
	Qbsr-16.5	C16_81804237	C16_54855620	H. petilaris	HA89/H. petilaris AB-QTL Pop.	Current study
LG17	Qbsr-17.1	SFW02170	S17_228661362	HA 441	HA441/RHA439 RIL Pop.	Talukder et al., 2016
	Qbsr-17.2	C17_99950806	C17_68503520	HA 89	HA89/H. argophyllus AB-QTL Pop.	Talukder et al., 2021
	Qbsr-17.3	C17_171247454	C17_174047539	H. argophyllus	HA89/H. argophyllus AB-QTL Pop.	Talukder et al., 2021
Note. The SNPs with a prefix of C are from the XRQr1.0 genome sequences; the SNPs with a prefix of S are from the HA412-HOv1.0 genome sequences; the SNP
with a prefix of SFW is from Bowers et al. 2012.
